# Supplementary material for: Implementation strategies and outcomes for occupational therapy in adult stroke rehabilitation: a scoping review
Source: Implement Sci. 2021 Dec 18;16:105. doi: 10.1186/s13012-021-01178-0 (PMC8684217; doi:10.1186/s13012-021-01178-0)
Supplement: Supplementary file 2 — Additional file 2. Supplemental Data File. The spreadsheet contains bibliographic search, taxonomies that guided data extraction, and the data extracted for this review. [file 13012_2021_1178_MOESM2_ESM.xlsx]

## Sheet: Table of Content
Sheet index:
Alphabetical - Cleaned Data
Tbl 1 Thematic Clusters
Tbl 2 Study Characteristics
Tbl 3 Review Data & Findings
Tbl 4 TMF
Appendix Sample Search
ERIC Tax of Impl. Strat.
ERIC Thematic Clusters
Tax. of Impl. Outcomes
Bibliographic Search
Raw Data - Clusters
Raw Extracted Data

## Sheet: Alphabetical - Cleaned Data
ID	ID2	Author	Title	Year	Origin	Study Design	Method	Healthcare Setting	Type	Thematic cluster No	Thematic Cluster Name	Powell Compilation Ref. No.	Implementation Strategy	Implementation Outcome (Text)	Implementation Outcome (Recoded)	Implementation Stage	Waltz Implementation Strategy Cluster Group
1	1	Bland et al	Clinician adherence to a standardized assessment battery across settings and disciplines in a poststroke rehabilitation population	2013	United States	Retrospective cohort	Quantitative	Acute Care	Assessment	1	Use evaluative and iterative strategies	4	Assess for readiness and identify barriers and facilitators	adherence to assessment battery	Fidelity	Innovation	Use evaluative and iterative strategies
1		Bland et al	Clinician adherence to a standardized assessment battery across settings and disciplines in a poststroke rehabilitation population					Inpatient Rehabilitation		1	Use evaluative and iterative strategies	5	Audit and provide feedback				Use evaluative and iterative strategies
1		Bland et al	Clinician adherence to a standardized assessment battery across settings and disciplines in a poststroke rehabilitation population					Outpatient		5	Train and educate stakeholders	15	Conduct educational meetings				Train and educate stakeholders
1		Bland et al	Clinician adherence to a standardized assessment battery across settings and disciplines in a poststroke rehabilitation population							1	Use evaluative and iterative strategies	26	Develop and implement tools for quality monitoring				Use evaluative and iterative strategies
20	20	Braun et al	Feasibility of a mental practice intervention in stroke patients in nursing homes; a process evaluation	2010	Netherlands	Process evaluation	Mixed-Methods	Skilled Nursing	Intervention	5	Train and educate stakeholders	16	Conduct educational outreach visits	More difficult than expected to implement; requires more time to train patients	Appropriateness	Exploration and Adoption	Develop stakeholder interrelationships
20		Braun et al	Feasibility of a mental practice intervention in stroke patients in nursing homes; a process evaluation							5	Train and educate stakeholders	31	Distribute educational materials		Feasibility		Train and educate stakeholders
20		Braun et al	Feasibility of a mental practice intervention in stroke patients in nursing homes; a process evaluation							4	Develop stakeholder interrelationships	35	Identify and prepare champions				Train and educate stakeholders
20		Braun et al	Feasibility of a mental practice intervention in stroke patients in nursing homes; a process evaluation							5	Train and educate stakeholders	43	Make training dynamic				Train and educate stakeholders
2	2	Clarke et al	Implementing a training intervention to support caregivers after stroke: a process evaluation examining the initiation and embedding of programme change	2013	United Kingdom	Process Evaluation	Mixed-Methods	Acute Care	Intervention	1	Use evaluative and iterative strategies	4	Assess for readiness and identify barriers and facilitators	adoption of LSCTC program	Adoption	Full Operation	Use evaluative and iterative strategies
2		Clarke et al	Implementing a training intervention to support caregivers after stroke: a process evaluation examining the initiation and embedding of programme change					Community		5	Train and educate stakeholders	15	Conduct educational meetings				Train and educate stakeholders
2		Clarke et al	Implementing a training intervention to support caregivers after stroke: a process evaluation examining the initiation and embedding of programme change							5	Train and educate stakeholders	71	Use train-the-trainer strategies				Train and educate stakeholders
3	3	Connell et ala	A formative evaluation of the implementation of an upper limb stroke rehabilitation intervention in clinical practice: a qualitative interview study	2014	Canada	Formative evaluation	Qualitative	Acute Care	Intervention	4	Develop stakeholder interrelationships	7	Capture and share local knowledge	use	Adoption	Full Operation	Develop stakeholder interrelationships
3		Connell et ala	A formative evaluation of the implementation of an upper limb stroke rehabilitation intervention in clinical practice: a qualitative interview study					Inpatient Rehabilitation		5	Train and educate stakeholders	20	Create a learning collaborative	adaptation for clinical practice	Fidelity		Train and educate stakeholders
3		Connell et ala	A formative evaluation of the implementation of an upper limb stroke rehabilitation intervention in clinical practice: a qualitative interview study					Outpatient		5	Train and educate stakeholders	73	Work with educational institutions				Train and educate stakeholders
3		Connell et ala	A formative evaluation of the implementation of an upper limb stroke rehabilitation intervention in clinical practice: a qualitative interview study					Community
5	5	Connell et alb	Therapists' use of the Graded Repetitive Arm Supplementary Program (GRASP) intervention: a practice implementation survey study	2014	United Kingdom	Cross-sectional	Quantitative	Acute Care	Intervention	4	Develop stakeholder interrelationships	36	Identify early adopters	evidence strength and quality, complexity, knowledge and beliefs, self-efficacy; relative advantage, adaptability; relative advantage, quality and packaging, and cost; individual identification, other personal attribute, and familiarity	Appropriateness	Exploration and Adoption	Develop stakeholder interrelationships
5		Connell et alb	Therapists' use of the Graded Repetitive Arm Supplementary Program (GRASP) intervention: a practice implementation survey study					Inpatient Rehabilitation		4	Develop stakeholder interrelationships	72	Visit other sites		Feasibility		Develop stakeholder interrelationships
5		Connell et alb	Therapists' use of the Graded Repetitive Arm Supplementary Program (GRASP) intervention: a practice implementation survey study					Community							Adoption
5		Connell et alb	Therapists' use of the Graded Repetitive Arm Supplementary Program (GRASP) intervention: a practice implementation survey study					Other							Acceptability
11	11	Doyle and Bennett	Feasibility and Effect of a Professional Education Workshop for Occupational Therapists' Management of Upper-Limb Poststroke Sensory Impairment	2014	United States	Pre-post	Quantitative	Other	Intervention	5	Train and educate stakeholders	16	Conduct educational outreach visits	Knowledge, attitudes, perceived behavioral control and intended behaviors	Adoption	Exploration and Adoption	Train and educate stakeholders
11		Doyle and Bennett	Feasibility and Effect of a Professional Education Workshop for Occupational Therapists' Management of Upper-Limb Poststroke Sensory Impairment						Knowledge Translation	5	Train and educate stakeholders	29	Distribute educational materials		Acceptability		Train and educate stakeholders
11		Doyle and Bennett	Feasibility and Effect of a Professional Education Workshop for Occupational Therapists' Management of Upper-Limb Poststroke Sensory Impairment							5	Train and educate stakeholders	31	Develop educational materials				Train and educate stakeholders
6	6	Eriksson et al	Occupational therapists experiences of implementing a new complex intervention in collaboration with researchers: a qualitative longitudinal study	2017	Sweden	Longitudinal	Qualitative	Inpatient Rehabilitation	Intervention	5	Train and educate stakeholders	20	Create a learning collaborative	Implementation	Adoption	Initial Implementation	Develop stakeholder interrelationships
6		Eriksson et al	Occupational therapists experiences of implementing a new complex intervention in collaboration with researchers: a qualitative longitudinal study					Home		4	Develop stakeholder interrelationships	24	Develop academic partnerships				Train and educate stakeholders
6		Eriksson et al	Occupational therapists experiences of implementing a new complex intervention in collaboration with researchers: a qualitative longitudinal study							5	Train and educate stakeholders	29	Develop educational materials				Train and educate stakeholders
6		Eriksson et al	Occupational therapists experiences of implementing a new complex intervention in collaboration with researchers: a qualitative longitudinal study							5	Train and educate stakeholders	31	Distribute educational materials				Train and educate stakeholders
6		Eriksson et al	Occupational therapists experiences of implementing a new complex intervention in collaboration with researchers: a qualitative longitudinal study							2	Provide interactive assistance	33	Facilitation				Adapt and tailor to context
6		Eriksson et al	Occupational therapists experiences of implementing a new complex intervention in collaboration with researchers: a qualitative longitudinal study							5	Train and educate stakeholders	43	Make training dynamic				Develop stakeholder interrelationships
6		Eriksson et al	Occupational therapists experiences of implementing a new complex intervention in collaboration with researchers: a qualitative longitudinal study							4	Develop stakeholder interrelationships	47	Obtain formal commitments				Develop stakeholder interrelationships
6		Eriksson et al	Occupational therapists experiences of implementing a new complex intervention in collaboration with researchers: a qualitative longitudinal study							4	Develop stakeholder interrelationships	48	Organize clinician implementation team meetings				Provide interactive assistance
6		Eriksson et al	Occupational therapists experiences of implementing a new complex intervention in collaboration with researchers: a qualitative longitudinal study							3	Adapt and tailor to context	51	Promote adaptability				Use evaluative and iterative strategies
6		Eriksson et al	Occupational therapists experiences of implementing a new complex intervention in collaboration with researchers: a qualitative longitudinal study							1	Use evaluative and iterative strategies	56	Purposefully reexamine the implementation				Train and educate stakeholders
12	12	Frith et al	In the Driver's Seat: Development and Implementation of an e-Learning Module on Return-to-Driving After Stroke	2017	Australia	Pre-post	Quantitative	Other	Intervention	5	Train and educate stakeholders	29	Develop educational materials	Pre-post knowledge test and survey	Adoption	Exploration and Adoption	Train and educate stakeholders
12		Frith et al	In the Driver's Seat: Development and Implementation of an e-Learning Module on Return-to-Driving After Stroke						Knowledge Translation	6	Support clinicians	30	Develop resource sharing agreements		Acceptability	Initial Implementation	Support clinicians
12		Frith et al	In the Driver's Seat: Development and Implementation of an e-Learning Module on Return-to-Driving After Stroke							5	Train and educate stakeholders	31	Distribute educational materials				Train and educate stakeholders
12		Frith et al	In the Driver's Seat: Development and Implementation of an e-Learning Module on Return-to-Driving After Stroke							3	Adapt and tailor to context	63	Tailor strategies				Adapt and tailor to context
13	13	Kristensen and Hounsgaard	Evaluating the impact of audits and feedback as methods for implementation of evidence in stroke rehabilitation	2014	Denmark	Hermeneutic Phenomenology	Qualitative	Inpatient Rehabilitation	Assessment	1	Use evaluative and iterative strategies	5	Audit and provide feedback	Practice change	Fidelity	Exploration and Adoption	Use evaluative and iterative strategies
13		Kristensen and Hounsgaard	Evaluating the impact of audits and feedback as methods for implementation of evidence in stroke rehabilitation												Adoption
4	4	Levac et ala	A knowledge translation intervention to enhance clinical application of a virtual reality system in stroke rehabilitation	2016	Canada	Pre-post	Quantitative	Inpatient Rehabilitation	Intervention	5	Train and educate stakeholders	29	Develop educational materials	Adoption of IREX (as measured by ADOPT-VR);	Adoption	Exploration and Adoption	Train and educate stakeholders
4		Levac et ala	A knowledge translation intervention to enhance clinical application of a virtual reality system in stroke rehabilitation					Outpatient		4	Develop stakeholder interrelationships	35	Identify and prepare champions	usability	Appropriateness		Train and educate stakeholders
4		Levac et ala	A knowledge translation intervention to enhance clinical application of a virtual reality system in stroke rehabilitation							5	Train and educate stakeholders	43	Make training dynamic				Train and educate stakeholders
4		Levac et ala	A knowledge translation intervention to enhance clinical application of a virtual reality system in stroke rehabilitation							5	Train and educate stakeholders	55	Provide ongoing consultation				Support clinicians
4		Levac et ala	A knowledge translation intervention to enhance clinical application of a virtual reality system in stroke rehabilitation							6	Support clinicians	58	Remind clinicians				Develop stakeholder interrelationships
14	14	Levac et alb	Promoting Therapists' Use of Motor Learning Strategies within Virtual Reality-Based Stroke Rehabilitation	2016	Canada	Pre-post	Quantitative	Inpatient Rehabilitation	Intervention	5	Train and educate stakeholders	16	Conduct educational outreach visits	Self-report and observer-rated therapist confidence, clinical reasoning and behavior change; focus group assessed therapists' perspectives on the intervention during provision	Adoption	Initial Implementation	Train and educate stakeholders
14		Levac et alb	Promoting Therapists' Use of Motor Learning Strategies within Virtual Reality-Based Stroke Rehabilitation					Outpatient	Knowledge Translation	5	Train and educate stakeholders	31	Distribute educational materials		Fidelity	Exploration and Adoption	Train and educate stakeholders
14		Levac et alb	Promoting Therapists' Use of Motor Learning Strategies within Virtual Reality-Based Stroke Rehabilitation							6	Support clinicians	58	Remind clinicians				Support clinicians
15	15	Luconi et al	A multifaceted continuing professional development intervention to move stroke rehabilitation guidelines into professional practice: A feasibility study	2020	Canada	Prospective - cohort	Quantitative	Inpatient Rehabilitation	Intervention	1	Use evaluative and iterative strategies	4	Assess for readiness and identify barriers and facilitators	feasibility (participation, satisfaction, and relevance) cognitive impact, perceived application in practice and expected patient outcomes	Appropriateness	Exploration and Adoption	Use evaluative and iterative strategies
15		Luconi et al	A multifaceted continuing professional development intervention to move stroke rehabilitation guidelines into professional practice: A feasibility study						Knowledge Translation	4	Develop stakeholder interrelationships	35	Identify and prepare champions		Feasibility	Initial Implementation	Develop stakeholder interrelationships
15		Luconi et al	A multifaceted continuing professional development intervention to move stroke rehabilitation guidelines into professional practice: A feasibility study							6	Support clinicians	58	Remind clinicians				Support clinicians
16	16	McCluskey and Middleton	Increasing delivery of an outdoor journey intervention to people with stroke: A feasibility study involving five community rehabilitation teams	2010	Australia	Pre-post	Quantitative	Community	Intervention	1	Use evaluative and iterative strategies	4	Assess for readiness and identify barriers and facilitators	Proportion of medical records containing evidence of intervention and changes in patient outcomes	Adoption	Exploration and Adoption	Use evaluative and iterative strategies
16		McCluskey and Middleton	Increasing delivery of an outdoor journey intervention to people with stroke: A feasibility study involving five community rehabilitation teams						Knowledge Translation	1	Use evaluative and iterative strategies	5	Audit and provide feedback		Feasibility	Initial Implementation	Train and educate stakeholders
16		McCluskey and Middleton	Increasing delivery of an outdoor journey intervention to people with stroke: A feasibility study involving five community rehabilitation teams							5	Train and educate stakeholders	16	Conduct educational outreach visits		Fidelity		Use evaluative and iterative strategies
17	17	McCluskey et ala	Increasing the delivery of upper limb constraint-induced movement therapy post-stroke: A feasibility implementation study	2020	Australia	Pre-post	Quantitative	Community	Intervention	1	Use evaluative and iterative strategies	4	Assess for readiness and identify barriers and facilitators	Change in care delivery; patient outcomes	Adoption	Exploration and Adoption	Train and educate stakeholders
17		McCluskey et ala	Increasing the delivery of upper limb constraint-induced movement therapy post-stroke: A feasibility implementation study						Knowledge Translation	4	Develop stakeholder interrelationships	6	Build a coalition		Feasibility	Initial Implementation	Train and educate stakeholders
17		McCluskey et ala	Increasing the delivery of upper limb constraint-induced movement therapy post-stroke: A feasibility implementation study							5	Train and educate stakeholders	16	Conduct educational outreach visits				Use evaluative and iterative strategies
17		McCluskey et ala	Increasing the delivery of upper limb constraint-induced movement therapy post-stroke: A feasibility implementation study							5	Train and educate stakeholders	29	Develop educational materials				Develop stakeholder interrelationships
17		McCluskey et ala	Increasing the delivery of upper limb constraint-induced movement therapy post-stroke: A feasibility implementation study							4	Develop stakeholder interrelationships	35	Identify and prepare champions				Provide interactive assistance
17		McCluskey et ala	Increasing the delivery of upper limb constraint-induced movement therapy post-stroke: A feasibility implementation study							2	Provide interactive assistance	53	Provide clinical supervision				Develop stakeholder interrelationships
18	18	McCluskey et alb	A behavior change program to increase outings delivered during therapy to stroke survivors by community rehabilitation teams: The Out-and-About trial	2016	Australia	Randomized controlled trial	Quantitative	Community	Intervention	1	Use evaluative and iterative strategies	4	Assess for readiness and identify barriers and facilitators	Practice change; patient outcomes/changes	Adoption	Initial Implementation	Use evaluative and iterative strategies
18		McCluskey et alb	A behavior change program to increase outings delivered during therapy to stroke survivors by community rehabilitation teams: The Out-and-About trial						Knowledge Translation	1	Use evaluative and iterative strategies	5	Audit and provide feedback		Fidelity		Train and educate stakeholders
18		McCluskey et alb	A behavior change program to increase outings delivered during therapy to stroke survivors by community rehabilitation teams: The Out-and-About trial							5	Train and educate stakeholders	19	Conduct ongoing training				Use evaluative and iterative strategies
18		McCluskey et alb	A behavior change program to increase outings delivered during therapy to stroke survivors by community rehabilitation teams: The Out-and-About trial							5	Train and educate stakeholders	31	Distribute educational materials				Train and educate stakeholders
7	7	McEwen et ala	Rehabilitation education program for stroke (REPS): learning and practice outcomes	2005	Canada	Pre-post	Quantitative	Acute Care	Assessment	5	Train and educate stakeholders	15	Conduct educational meetings	Completion of learning test; learning test score; self-reported practice effects	Adoption	Program Installation	Train and educate stakeholders
7		McEwen et ala	Rehabilitation education program for stroke (REPS): learning and practice outcomes					Inpatient Rehabilitation	Intervention	5	Train and educate stakeholders	16	Conduct educational outreach visits		Fidelity	Initial Implementation	Train and educate stakeholders
7		McEwen et ala	Rehabilitation education program for stroke (REPS): learning and practice outcomes					Outpatient	Knowledge Translation	5	Train and educate stakeholders	29	Develop educational materials				Provide interactive assistance
7		McEwen et ala	Rehabilitation education program for stroke (REPS): learning and practice outcomes					Community		2	Provide interactive assistance	33	Facilitation				Develop stakeholder interrelationships
7		McEwen et ala	Rehabilitation education program for stroke (REPS): learning and practice outcomes					Long-term Care		2	Provide interactive assistance	54	Provide local technical assistance				Train and educate stakeholders
7		McEwen et ala	Rehabilitation education program for stroke (REPS): learning and practice outcomes							5	Train and educate stakeholders	55	Provide ongoing consultation				Train and educate stakeholders
7		McEwen et ala	Rehabilitation education program for stroke (REPS): learning and practice outcomes							4	Develop stakeholder interrelationships	57	Recruit, designate, and train for leadership				Provide interactive assistance
19	19	McEwen et alb	Implementing a function-based cognitive strategy intervention within inter-professional stroke rehabilitation teams: Changes in provider knowledge, self-efficacy and practice	2019	Canada	Pre-post	Quantitative	Inpatient Rehabilitation	Intervention	2	Provide interactive assistance	8	Centralize technical assistance	Knowledge, self-efficacy, and practice change	Adoption	Exploration and Adoption	Develop stakeholder interrelationships
19		McEwen et alb	Implementing a function-based cognitive strategy intervention within inter-professional stroke rehabilitation teams: Changes in provider knowledge, self-efficacy and practice						Knowledge Translation	5	Train and educate stakeholders	16	Conduct educational outreach visits			Initial Implementation	Train and educate stakeholders
19		McEwen et alb	Implementing a function-based cognitive strategy intervention within inter-professional stroke rehabilitation teams: Changes in provider knowledge, self-efficacy and practice							5	Train and educate stakeholders	19	Conduct ongoing training				Support clinicians
19		McEwen et alb	Implementing a function-based cognitive strategy intervention within inter-professional stroke rehabilitation teams: Changes in provider knowledge, self-efficacy and practice							5	Train and educate stakeholders	31	Distribute educational materials				Develop stakeholder interrelationships
19		McEwen et alb	Implementing a function-based cognitive strategy intervention within inter-professional stroke rehabilitation teams: Changes in provider knowledge, self-efficacy and practice							4	Develop stakeholder interrelationships	35	Identify and prepare champions				Train and educate stakeholders
19		McEwen et alb	Implementing a function-based cognitive strategy intervention within inter-professional stroke rehabilitation teams: Changes in provider knowledge, self-efficacy and practice							4	Develop stakeholder interrelationships	52	Promote network weaving				Provide interactive assistance
19		McEwen et alb	Implementing a function-based cognitive strategy intervention within inter-professional stroke rehabilitation teams: Changes in provider knowledge, self-efficacy and practice							6	Support clinicians	58	Remind clinicians				Train and educate stakeholders
8	8	Moore et al	Development, Implementation, and Use of a Process to Promote Knowledge Translation in Rehabilitation	2018	United States	Time-series	Quantitative	Outpatient	Assessment	9	Utilize financial strategies	2	Alter incentive_allowance structures	Perceived effects of the BRAIN; Increased Outcome Measures; Increased Interventions; Increased Understanding of Application;	Adoption	Program Installation	Utilize financial strategies
8		Moore et al	Development, Implementation, and Use of a Process to Promote Knowledge Translation in Rehabilitation					Inpatient Rehabilitation	Intervention	1	Use evaluative and iterative strategies	5	Audit and provide feedback		Penetration	Initial Implementation	Train and educate stakeholders
8		Moore et al	Development, Implementation, and Use of a Process to Promote Knowledge Translation in Rehabilitation							4	Develop stakeholder interrelationships	17	Conduct local consensus discussions		Sustainability	Full Operation	Develop stakeholder interrelationships
8		Moore et al	Development, Implementation, and Use of a Process to Promote Knowledge Translation in Rehabilitation							5	Train and educate stakeholders	19	Conduct ongoing training			Innovation	Use evaluative and iterative strategies
8		Moore et al	Development, Implementation, and Use of a Process to Promote Knowledge Translation in Rehabilitation							4	Develop stakeholder interrelationships	24	Develop academic partnerships			Sustainability	Train and educate stakeholders
8		Moore et al	Development, Implementation, and Use of a Process to Promote Knowledge Translation in Rehabilitation							1	Use evaluative and iterative strategies	27	Develop and organize quality monitoring systems				Train and educate stakeholders
8		Moore et al	Development, Implementation, and Use of a Process to Promote Knowledge Translation in Rehabilitation							5	Train and educate stakeholders	29	Develop educational materials				Utilize financial strategies
8		Moore et al	Development, Implementation, and Use of a Process to Promote Knowledge Translation in Rehabilitation							5	Train and educate stakeholders	31	Distribute educational materials				Develop stakeholder interrelationships
8		Moore et al	Development, Implementation, and Use of a Process to Promote Knowledge Translation in Rehabilitation							9	Utilize financial strategies	34	Fund and contract for the clinical innovation				Develop stakeholder interrelationships
8		Moore et al	Development, Implementation, and Use of a Process to Promote Knowledge Translation in Rehabilitation							4	Develop stakeholder interrelationships	35	Identify and prepare champions				Provide interactive assistance
8		Moore et al	Development, Implementation, and Use of a Process to Promote Knowledge Translation in Rehabilitation							4	Develop stakeholder interrelationships	40	Involve executive boards				Train and educate stakeholders
8		Moore et al	Development, Implementation, and Use of a Process to Promote Knowledge Translation in Rehabilitation							8	Change infrastructure	44	Mandate change				Use evaluative and iterative strategies
8		Moore et al	Development, Implementation, and Use of a Process to Promote Knowledge Translation in Rehabilitation							3	Adapt and tailor to context	51	Promote adaptability				Develop stakeholder interrelationships
8		Moore et al	Development, Implementation, and Use of a Process to Promote Knowledge Translation in Rehabilitation							2	Provide interactive assistance	53	Provide clinical supervision				Change infrastructure
8		Moore et al	Development, Implementation, and Use of a Process to Promote Knowledge Translation in Rehabilitation							5	Train and educate stakeholders	55	Provide ongoing consultation				Train and educate stakeholders
8		Moore et al	Development, Implementation, and Use of a Process to Promote Knowledge Translation in Rehabilitation							1	Use evaluative and iterative strategies	56	Purposefully reexamine the implementation				Develop stakeholder interrelationships
8		Moore et al	Development, Implementation, and Use of a Process to Promote Knowledge Translation in Rehabilitation							1	Use evaluative and iterative strategies	61	Stage implementation scale up				Adapt and tailor to context
8		Moore et al	Development, Implementation, and Use of a Process to Promote Knowledge Translation in Rehabilitation							3	Adapt and tailor to context	63	Tailor strategies				Use evaluative and iterative strategies
8		Moore et al	Development, Implementation, and Use of a Process to Promote Knowledge Translation in Rehabilitation							4	Develop stakeholder interrelationships	64	Use advisory boards and workgroups				Adapt and tailor to context
8		Moore et al	Development, Implementation, and Use of a Process to Promote Knowledge Translation in Rehabilitation							3	Adapt and tailor to context	67	Use data experts				Adapt and tailor to context
8		Moore et al	Development, Implementation, and Use of a Process to Promote Knowledge Translation in Rehabilitation							5	Train and educate stakeholders	71	Use train-the-trainer strategies				Use evaluative and iterative strategies
9	9	Petzold et al	Increasing knowledge of best practices for occupational therapists treating post-stroke unilateral spatial neglect: Results of a knowledge-translation intervention study	2012	Canada	Pre-post	Quantitative	Acute Care	Intervention	1	Use evaluative and iterative strategies	4	Assess for readiness and identify barriers and facilitators	knowledge change; self-efficacy	Adoption	Exploration and Adoption	Use evaluative and iterative strategies
9		Petzold et al	Increasing knowledge of best practices for occupational therapists treating post-stroke unilateral spatial neglect: Results of a knowledge-translation intervention study						Knowledge Translation	5	Train and educate stakeholders	16	Conduct educational outreach visits		Feasibility	Program Installation	Train and educate stakeholders
9		Petzold et al	Increasing knowledge of best practices for occupational therapists treating post-stroke unilateral spatial neglect: Results of a knowledge-translation intervention study							5	Train and educate stakeholders	19	Conduct ongoing training		Acceptability	Initial Implementation	Train and educate stakeholders
9		Petzold et al	Increasing knowledge of best practices for occupational therapists treating post-stroke unilateral spatial neglect: Results of a knowledge-translation intervention study							5	Train and educate stakeholders	29	Develop educational materials				Train and educate stakeholders
9		Petzold et al	Increasing knowledge of best practices for occupational therapists treating post-stroke unilateral spatial neglect: Results of a knowledge-translation intervention study							5	Train and educate stakeholders	31	Distribute educational materials				Train and educate stakeholders
9		Petzold et al	Increasing knowledge of best practices for occupational therapists treating post-stroke unilateral spatial neglect: Results of a knowledge-translation intervention study							5	Train and educate stakeholders	43	Make training dynamic				Support clinicians
9		Petzold et al	Increasing knowledge of best practices for occupational therapists treating post-stroke unilateral spatial neglect: Results of a knowledge-translation intervention study							6	Support clinicians	58	Remind clinicians				Adapt and tailor to context
9		Petzold et al	Increasing knowledge of best practices for occupational therapists treating post-stroke unilateral spatial neglect: Results of a knowledge-translation intervention study							3	Adapt and tailor to context	63	Tailor strategies				Train and educate stakeholders
21	21	Salbach et al	Facilitated interprofessional implementation of a physical rehabilitation guideline for stroke in inpatient settings: process evaluation of a cluster randomized trial	2017	Canada	Process Evaluation	Mixed-Methods	Inpatient Rehabilitation	Intervention	1	Use evaluative and iterative strategies	4	Assess for readiness and identify barriers and facilitators	implementation of guideline components	Adoption	Initial Implementation	Use evaluative and iterative strategies
21		Salbach et al	Facilitated interprofessional implementation of a physical rehabilitation guideline for stroke in inpatient settings: process evaluation of a cluster randomized trial							4	Develop stakeholder interrelationships	7	Capture and share local knowledge				Develop stakeholder interrelationships
21		Salbach et al	Facilitated interprofessional implementation of a physical rehabilitation guideline for stroke in inpatient settings: process evaluation of a cluster randomized trial							5	Train and educate stakeholders	16	Conduct educational outreach visits				Provide interactive assistance
21		Salbach et al	Facilitated interprofessional implementation of a physical rehabilitation guideline for stroke in inpatient settings: process evaluation of a cluster randomized trial							5	Train and educate stakeholders	20	Create a learning collaborative				Support clinicians
21		Salbach et al	Facilitated interprofessional implementation of a physical rehabilitation guideline for stroke in inpatient settings: process evaluation of a cluster randomized trial							5	Train and educate stakeholders	31	Distribute educational materials				Develop stakeholder interrelationships
21		Salbach et al	Facilitated interprofessional implementation of a physical rehabilitation guideline for stroke in inpatient settings: process evaluation of a cluster randomized trial							2	Provide interactive assistance	33	Facilitation				Train and educate stakeholders
21		Salbach et al	Facilitated interprofessional implementation of a physical rehabilitation guideline for stroke in inpatient settings: process evaluation of a cluster randomized trial							4	Develop stakeholder interrelationships	35	Identify and prepare champions				Train and educate stakeholders
21		Salbach et al	Facilitated interprofessional implementation of a physical rehabilitation guideline for stroke in inpatient settings: process evaluation of a cluster randomized trial							6	Support clinicians	58	Remind clinicians				Train and educate stakeholders
22	22	Schneider et al	A professional development program increased the intensity of practice undertaken in an inpatient, upper limb rehabilitation class: A pre-post study	2019	Australia	Pre-post	Quantitative	Inpatient Rehabilitation	Intervention	1	Use evaluative and iterative strategies	4	Assess for readiness and identify barriers and facilitators	Increased intensity and dosage of UE practice	Fidelity	Exploration and Adoption	Train and educate stakeholders
22		Schneider et al	A professional development program increased the intensity of practice undertaken in an inpatient, upper limb rehabilitation class: A pre-post study							5	Train and educate stakeholders	15	Conduct educational meetings				Train and educate stakeholders
22		Schneider et al	A professional development program increased the intensity of practice undertaken in an inpatient, upper limb rehabilitation class: A pre-post study							5	Train and educate stakeholders	20	Create a learning collaborative				Use evaluative and iterative strategies
22		Schneider et al	A professional development program increased the intensity of practice undertaken in an inpatient, upper limb rehabilitation class: A pre-post study							1	Use evaluative and iterative strategies	23	Develop a formal implementation blueprint				Use evaluative and iterative strategies
23	23	Stewart et al	Evaluation of a staff behaviour change intervention to increase the use of ward-based practice books and active practice during inpatient stroke rehabilitation: a phase-1 pre-post observational study	2020	Australia	Pre-post	Quantitative	Inpatient Rehabilitation	Intervention	1	Use evaluative and iterative strategies	4	Assess for readiness and identify barriers and facilitators	Use of practice books; fidelity to active practice guidelines (intensity)	Adoption	Exploration and Adoption	Use evaluative and iterative strategies
23		Stewart et al	Evaluation of a staff behaviour change intervention to increase the use of ward-based practice books and active practice during inpatient stroke rehabilitation: a phase-1 pre-post observational study							1	Use evaluative and iterative strategies	5	Audit and provide feedback		Fidelity		Train and educate stakeholders
23		Stewart et al	Evaluation of a staff behaviour change intervention to increase the use of ward-based practice books and active practice during inpatient stroke rehabilitation: a phase-1 pre-post observational study							5	Train and educate stakeholders	19	Conduct ongoing training				Train and educate stakeholders
23		Stewart et al	Evaluation of a staff behaviour change intervention to increase the use of ward-based practice books and active practice during inpatient stroke rehabilitation: a phase-1 pre-post observational study							5	Train and educate stakeholders	20	Create a learning collaborative				Use evaluative and iterative strategies
23		Stewart et al	Evaluation of a staff behaviour change intervention to increase the use of ward-based practice books and active practice during inpatient stroke rehabilitation: a phase-1 pre-post observational study							5	Train and educate stakeholders	55	Provide ongoing consultation				Train and educate stakeholders
24	24	Terio et al	What's in it for me? A process evaluation of the implementation of a mobile phone-supported intervention after stroke in Uganda	2019	Uganda	Process evaluation	Mixed-Methods	Home	Intervention	1	Use evaluative and iterative strategies	5	Audit and provide feedback	Delivered as intended; acceptable	Fidelity	Initial Implementation	Train and educate stakeholders
24		Terio et al	What's in it for me? A process evaluation of the implementation of a mobile phone-supported intervention after stroke in Uganda							8	Change infrastructure	11	Change physical structure and equipment		Acceptability		Provide interactive assistance
24		Terio et al	What's in it for me? A process evaluation of the implementation of a mobile phone-supported intervention after stroke in Uganda							5	Train and educate stakeholders	16	Conduct educational outreach visits				Provide interactive assistance
24		Terio et al	What's in it for me? A process evaluation of the implementation of a mobile phone-supported intervention after stroke in Uganda							5	Train and educate stakeholders	19	Conduct ongoing training				Engage consumers
24		Terio et al	What's in it for me? A process evaluation of the implementation of a mobile phone-supported intervention after stroke in Uganda							1	Use evaluative and iterative strategies	23	Develop a formal implementation blueprint				Use evaluative and iterative strategies
24		Terio et al	What's in it for me? A process evaluation of the implementation of a mobile phone-supported intervention after stroke in Uganda							2	Provide interactive assistance	33	Facilitation				Adapt and tailor to context
24		Terio et al	What's in it for me? A process evaluation of the implementation of a mobile phone-supported intervention after stroke in Uganda							7	Engage consumers	41	Involve patients/consumers and family members				Change infrastructure
24		Terio et al	What's in it for me? A process evaluation of the implementation of a mobile phone-supported intervention after stroke in Uganda							3	Adapt and tailor to context	51	Promote adaptability				Use evaluative and iterative strategies
24		Terio et al	What's in it for me? A process evaluation of the implementation of a mobile phone-supported intervention after stroke in Uganda							2	Provide interactive assistance	54	Provide local technical assistance				Train and educate stakeholders
24		Terio et al	What's in it for me? A process evaluation of the implementation of a mobile phone-supported intervention after stroke in Uganda							1	Use evaluative and iterative strategies	56	Purposefully reexamine the implementation				Use evaluative and iterative strategies
25	25	Tetteroo et al	TagTrainer: supporting exercise variability and tailoring in technology supported upper limb training	2014	Netherlands	Participatory Action Research	Mixed-Methods	Inpatient Rehabilitation	Intervention	5	Train and educate stakeholders	15	Conduct educational meetings	Use of Tag Trainer; acceptance/self-efficacy	Adoption	Exploration and Adoption	Train and educate stakeholders
25		Tetteroo et al	TagTrainer: supporting exercise variability and tailoring in technology supported upper limb training							5	Train and educate stakeholders	19	Conduct ongoing training		Acceptability		Train and educate stakeholders
25		Tetteroo et al	TagTrainer: supporting exercise variability and tailoring in technology supported upper limb training							5	Train and educate stakeholders	43	Make training dynamic				Train and educate stakeholders
25		Tetteroo et al	TagTrainer: supporting exercise variability and tailoring in technology supported upper limb training							2	Provide interactive assistance	54	Provide local technical assistance				Provide interactive assistance
25		Tetteroo et al	TagTrainer: supporting exercise variability and tailoring in technology supported upper limb training							5	Train and educate stakeholders	55	Provide ongoing consultation				Train and educate stakeholders
25		Tetteroo et al	TagTrainer: supporting exercise variability and tailoring in technology supported upper limb training							1	Use evaluative and iterative strategies	56	Purposefully reexamine the implementation				Use evaluative and iterative strategies
26	26	Vratsistas-Curto et al	Use of audit, feedback and education increased guideline implementation in a multidisciplinary stroke unit	2017	Australia	Pre-post	Quantitative	Inpatient Rehabilitation	Intervention	1	Use evaluative and iterative strategies	4	Assess for readiness and identify barriers and facilitators	compliance with guideline use	Fidelity	Exploration and Adoption	Use evaluative and iterative strategies
26		Vratsistas-Curto et al	Use of audit, feedback and education increased guideline implementation in a multidisciplinary stroke unit							1	Use evaluative and iterative strategies	5	Audit and provide feedback				Train and educate stakeholders
26		Vratsistas-Curto et al	Use of audit, feedback and education increased guideline implementation in a multidisciplinary stroke unit							1	Use evaluative and iterative strategies	14	Conduct cyclical small tests of change				Use evaluative and iterative strategies
26		Vratsistas-Curto et al	Use of audit, feedback and education increased guideline implementation in a multidisciplinary stroke unit							5	Train and educate stakeholders	15	Conduct educational meetings				Train and educate stakeholders
26		Vratsistas-Curto et al	Use of audit, feedback and education increased guideline implementation in a multidisciplinary stroke unit							5	Train and educate stakeholders	19	Conduct ongoing training				Train and educate stakeholders
26		Vratsistas-Curto et al	Use of audit, feedback and education increased guideline implementation in a multidisciplinary stroke unit							5	Train and educate stakeholders	31	Distribute educational materials				Train and educate stakeholders
26		Vratsistas-Curto et al	Use of audit, feedback and education increased guideline implementation in a multidisciplinary stroke unit							5	Train and educate stakeholders	55	Provide ongoing consultation				Use evaluative and iterative strategies
10	10	Willems et al	Encouraging post-stroke patients to be active seems possible: results of an intervention study with knowledge brokers	2016	Netherlands	Pre-post	Quantitative	Inpatient Rehabilitation	Intervention	4	Develop stakeholder interrelationships	38	Inform local opinion leaders	total score of self-reported encouraging behavior; Forms of encouragement	Adoption	Initial Implementation	Develop stakeholder interrelationships
10		Willems et al	Encouraging post-stroke patients to be active seems possible: results of an intervention study with knowledge brokers					Acute Care		7	Engage consumers	41	Involve patients/consumers and family members			Program Installation	Engage consumers
10		Willems et al	Encouraging post-stroke patients to be active seems possible: results of an intervention study with knowledge brokers							1	Use evaluative and iterative strategies	46	Obtain and use patients/consumers and family feedback				Use evaluative and iterative strategies
10		Willems et al	Encouraging post-stroke patients to be active seems possible: results of an intervention study with knowledge brokers							7	Engage consumers	50	Prepare patients/consumers to be active participants				Adapt and tailor to context
10		Willems et al	Encouraging post-stroke patients to be active seems possible: results of an intervention study with knowledge brokers							3	Adapt and tailor to context	51	Promote adaptability				Support clinicians
10		Willems et al	Encouraging post-stroke patients to be active seems possible: results of an intervention study with knowledge brokers							4	Develop stakeholder interrelationships	57	Recruit, designate, and train for leadership				Use evaluative and iterative strategies
10		Willems et al	Encouraging post-stroke patients to be active seems possible: results of an intervention study with knowledge brokers							6	Support clinicians	58	Remind clinicians				Train and educate stakeholders
10		Willems et al	Encouraging post-stroke patients to be active seems possible: results of an intervention study with knowledge brokers							1	Use evaluative and iterative strategies	61	Stage implementation scale up				Develop stakeholder interrelationships
10		Willems et al	Encouraging post-stroke patients to be active seems possible: results of an intervention study with knowledge brokers							5	Train and educate stakeholders	71	Use train-the-trainer strategies				Engage consumers

## Sheet: Tbl 1 Thematic Clusters
		Studies (N=26)		Implementation Strategies (N=150)		Discrete IS Within Cluster
	Thematic Cluster	n	%	n	%	N	n	%	ERIC Taxonomy of Implementation Strategies		26	150
1	Use evaluative and iterative strategies	17	0.653846	31	0.206667	10	9	0.9	Assess for readiness and identify barriers and facilitators | Audit and provide feedback | Conduct cyclical small tests of change | Develop a formal implementation blueprint | Develop and implement tools for quality monitoring | Develop and organize quality monitoring systems | Obtain and use patients/consumers and family feedback | Purposefully reexamine the implementation | Stage implementation…
2	Provide interactive assistance	8	0.307692	10	0.0666667	4	4	1	Centralize technical assistance | Facilitation | Provide clinical supervision | Provide local technical assistance
3	Adapt and tailor to context	6	0.230769	8	0.0533333	4	3	0.75	Promote adaptability | Tailor strategies | Use data experts
4	Develop stakeholder interrelationships	12	0.461538	23	0.153333	17	14	0.823529	Build a coalition | Capture and share local knowledge | Conduct local consensus discussions | Develop academic partnerships | Identify and prepare champions | Identify early adopters | Inform local opinion leaders | Involve executive boards | Obtain formal commitments | Organize clinician implementation team meetings | Promote network weaving | Recruit, designate, and train for leadership | Use a…
5	Train and educate stakeholders	23	0.884615	63	0.42	11	10	0.909091	Conduct educational meetings | Conduct educational outreach visits | Conduct ongoing training | Create a learning collaborative | Develop educational materials | Distribute educational materials | Make training dynamic | Provide ongoing consultation | Use train-the-trainer strategies | Work with educational institutions
6	Support clinicians	8	0.307692	8	0.0533333	5	2	0.4	Develop resource sharing agreements | Remind clinicians
7	Engage consumers	2	0.0769231	3	0.02	5	2	0.4	Involve patients/consumers and family members | Prepare patients/consumers to be active participants
8	Change infrastructure	2	0.0769231	2	0.0133333	8	2	0.25	Change physical structure and equipment | Mandate change
9	Utilize financial strategies	1	0.0384615	2	0.0133333	9	2	0.222222	Alter incentive_allowance structures | Fund and contract for the clinical innovation
				150		73

## Sheet: Tbl 2 Study Characteristics
Country	n	%	Method	n	%	Study Design	n	%	Healthcare Setting	n	%	Innovation	n	%
Australia	7	0.269231	Quantitative	18	0.692308	Cross-sectional	1	0.0384615	Acute Care	7	0.269231	Assessment	4	0.153846
Canada	8	0.307692	Qualitative	3	0.115385	Formative evaluation	1	0.0384615	Community	7	0.269231	Intervention	24	0.923077		26
Denmark	1	0.0384615	Mixed-Methods	5	0.192308	Hermeneutic Phenomenology	1	0.0384615	Home Health	2	0.0769231	Knowledge	10	0.384615
Netherlands	3	0.115385				Longitudinal	1	0.0384615	Inpatient Rehabilitation	17	0.653846
Sweden	1	0.0384615				Participatory Action Research	1	0.0384615	Long-term Care	1	0.0384615
Uganda	1	0.0384615				Pre-post	13	0.5	Outpatient	6	0.230769
United Kingdom	2	0.0769231				Process evaluation	4	0.153846	Skilled Nursing	1	0.0384615
United States	3	0.115385				Prospective - cohort	1	0.0384615	Other	3	0.115385
						Randomized controlled trial	1	0.0384615
						Retrospective cohort	1	0.0384615
						Time-series	1	0.0384615

## Sheet: Tbl 3 Review Data & Findings
Author	Study Design	Implementation Strategy	Implementation Outcome	Outcome Measurement	Related Findings
Bland et al	Retrospective cohort	Assess for readiness and identify barriers and facilitators Audit and provide feedback Conduct educational meetings Develop and implement tools for quality monitoring	Fidelity	Visual inspection of 17 months of time-series for increased adherence > 5%	Median adherence ranged from .52 to .88 across all settings and professional disciplines; PT had the greatest adherence across disciplines (p<.004); IRF and acute higher had adherence than outpatient (p<.001). Specific events increased adherence 40% of the time, with those gains maintained for >1 month 60% of the time.
Braun et al	Process evaluation	Conduct educational outreach visits Distribute educational materials Identify and prepare champions Make training dynamic	Appropriateness Feasibility	Pre structured patient files; Patient logs; Therapist and patient questionnaires	In 11 out of 16, 69%, of participants, the mental practice intervention was delivered according to the framework; patients received the minimum amount of mental practice recommended (13 out of 14, 93%), and they undertook unguided (12 out of 16, 75%) practice as recommended. Implementation was more challenging than expected.
Clarke et al	Process evaluation	Assess for readiness and identify barriers and facilitators Conduct educational meetings Use train-the-trainer strategies	Adoption	Ethnographic approach - observations, interviews & documentary analysis	Minimal adoption of LSCTC across units and professions; Adoption varied due to staff skill and expertise, infrastructure, and local mgmt. factors. Contextual factors, including organizational history and team relationships, external policy, and service development initiatives, impinged on the implementation of the caregiver training program in unintended ways.
Connell et ala	Formative evaluation	Capture and share local knowledge Create a learning collaborative Work with educational institutions	Adoption Fidelity	Semi-structure interviews	Fidelity to GRASP was lower than expected (not always used in a way shown to be effective) even though adoption was perceived to be strong. Almost all intervention components were adapted to some degree when used in clinical practice; coverage was wider, the content adapted, and the dose, when monitored, was less.
Connell et alb	Cross-sectional	Identify early adopters Visit other sites	Acceptability Adoption Appropriateness Feasibility	Self-administrated questionnaire	61 therapists (22.2%) reported that they had tried occasionally or regularly in practice (33 PTs & 28 OTs). GRASP was used most frequently by therapists in community settings (n=27), followed by rehabilitation (n=20) and acute (n=14). Therapists working in rehabilitation were significantly more positive when asked about whether a manual would have positive outcomes for people with stroke (p =.003…
Doyle and Bennett	Pre-post	Conduct educational outreach visits Develop educational materials Distribute educational materials	Acceptability Adoption	Questionnaire; Patient-Practitioner Orientation Scale (PPOS)	A theory-based workshop yielded significant changes in knowledge, attitudes, and perceived behavioral control and intended behaviors about sensory impairment management, research utilization, and shared decision-making. Preworkshop: agreement for current behaviors ranged 5.3%- 52.6%, knowledge scores (M=3.32, SD = 1.06), PPOS scores (M=54.56, SD= 6.39). Postworkshop: agreement for intended behavi…
Eriksson et al	Longitudinal	Create a learning collaborative Develop academic partnerships Develop educational materials Distribute educational materials Facilitation Make training dynamic Obtain formal commitments Organize clinician implementation team meetings Promote adaptability Purposefully reexamine the implementation	Adoption	Focus group interviews	Three sub-categories were identified from the focus group interviews: (1) Including in the scientific world, (2) Involving as an actor of science, and (3) Integrating into a partnership. A core category emerged: The implementation of client-centered practice enabled the fusion of practice and science. An increased experience of using CADL and support from the researchers changed the OTs' attitude…
Frith et al	Pre-post	Develop educational materials Develop resource sharing agreements Distribute educational materials Tailor strategies	Adoption Acceptability	Knowledge test and survey	204 learners completed the module: 68% of learners scoring 100% in the post-module knowledge test. It was not possible to determine whether a behavior change had occurred as a result of completing the RTD module or whether this had translated to improved care in the management of RTD. 12 learners completed the additional survey (8 OTs) - self-report outcomes indicate positive effects taking more …
Kristensen and Hounsgaard	Hermeneutic Phenomenology	Audit and provide feedback	Adoption Fidelity	OT medical record; Daily self-reported recordings; Focus-group interviews	Audit and feedback methods proved useful for providing therapists with important information to evaluate and further the implementation process. Daily practice in both settings adapted to the clinical guidelines. Implementations of the standardized assessment tools (AMPS, A-ONE, COPM) seemed to be the most successful.
Levac et ala	Pre-post	Develop educational materials Identify and prepare champions Make training dynamic Provide ongoing consultation Remind clinicians	Adoption Appropriateness	Focus group interviews; ADOPT-VR instrument; self-reported knowledge and skills survey	The therapist's intention to use VR did not change. Knowledge and skills improved significantly following e-learning completion (p = 0.001) and were sustained 6 months post-study. Below average perceived usability of the IREX (19th percentile) was reported. Lack of time was the most frequently reported barrier to VR use. A decrease in the frequency of perceived barriers to VR use was not signific…
Levac et alb	Pre-post	Conduct educational outreach visits Distribute educational materials Remind clinicians	Adoption Fidelity	Self-report survey; Focus-group interviews	The KT intervention improved self-reported confidence about MLS use as measured by confidence ratings (p <0.001). Therapists favored transferring skills from VR to real-life tasks over employing a more comprehensive MLS approach. Chart-Stimulated Recall indicated a moderate level of competency in therapists' clinical reasoning about MLSs following the intervention, with no changes following addit…
Luconi et al	Prospective cohort	Assess for readiness and identify barriers and facilitators Identify and prepare champions Remind clinicians	Appropriateness Feasibility	My Guidelines Implementation Barometer (MGIB); Questionnaire; Comments; Information Assessment Method (IAM)	Satisfaction, relevance, and cognitive impact of delivered information varied across disciplines and recommendations. Agreement with the recommendations was high across disciplines. On average, three interdisciplinary recommendations (related to post-stroke depression, post-stroke fatigue, and patients' and caregivers' learning needs) were rated the most relevant for at least one patient. Most cl…
McCluskey and Middleton	Pre-post	Assess for readiness and identify barriers and facilitators Audit and provide feedback Conduct educational outreach visits	Adoption Feasibility	Administrative data (medical records)	Medical record audits found that teams delivered six or more outdoor journeys to 17% of people with stroke pre-intervention, rising to 32% by 12 months post-intervention. This change represents a modest increase in practice behavior (15%) across teams. The 'Out-and-About Implementation Program' helped rehabilitation teams change their practice, implement evidence, and improve client outcomes.
McCluskey et ala	Pre-post	Assess for readiness and identify barriers and facilitators Build a coalition Conduct educational outreach visits Develop educational materials Identify and prepare champions Provide clinical supervision	Adoption Feasibility Fidelity	Administrative data; Motor Assessment Scale; Box and Block Test; Nine Hole Peg Test; Motor Activity Log	16 stroke participants were recruited (M=15.3 mo. post-stroke, SD 11.9), and 6 CIMT programs were conducted over 24 months, compared to none pre-implementation. The behavior change program resulted in multiple CIMT programs being delivered safely and with fidelity. Capacity building, skill development, and preparation for the first CIMT program took many hours.
McCluskey et alb	Randomized controlled trial	Assess for readiness and identify barriers and facilitators Audit and provide feedback Conduct ongoing training Distribute educational materials	Adoption Fidelity	Administrative data	At 12 months after implementing the behavior change program, 9% of audited experimental group stroke survivors received four or more outings during therapy compared with 5% in the control group (adjusted risk difference 4%, 95% CI [9 to 17], p=0.54). The Out-and-About program did not change team or stroke survivor behavior.
McEwen et ala	Pre-post	Conduct educational meetings Conduct educational outreach visits Develop educational materials Facilitation Provide technical assistance Provide ongoing consultation Recruit, designate, and train for leadership	Adoption Fidelity	Questionnaire; Administrative data (medical records)	No charts showed evidence of CO-OP use at baseline, compared to 8/40 (20%) post-intervention. Post-intervention, there was a trend towards reduction in impairment goals and significantly more
McEwen et alb	Pre-post	Centralize technical assistance Conduct educational outreach visits Conduct ongoing training Distribute educational materials Identify and prepare champions Promote network weaving Remind clinicians	Adoption	Written tests; Surveys	component goals were set (z = 2.7, p = .007)
Moore et al	Time-series	Alter incentive_allowance structures Audit and provide feedback Conduct local consensus discussions Conduct ongoing training Develop academic partnerships Develop and organize quality monitoring systems Develop educational materials Distribute educational materials Fund and contract for the clinical innovation Identify and prepare champions Involve executive boards Mandate change Promote adaptabi…	Adoption Penetration Sustainability	Surveys	Participation in REPS was associated with an increase in stroke rehabilitation knowledge immediately following the program and at 6-month follow-up; Participants reported positive practice changes following completion of the program and at the 6-month follow-up
Petzold et al	Pre-post	Assess for readiness and identify barriers and facilitators Conduct educational outreach visits Conduct ongoing training Develop educational materials Distribute educational materials Make training dynamic Remind clinicians Tailor strategies	Adoption Feasibility Acceptability	Knowledge questionnaire; EBP self-efficacy scale; Clinician/work environment variables measure; Patient case vignettes	Survey data indicate the BRAI resulted in a significant increase in the use of EBPs to make clinical decisions and justify care. Survey participants reported a substantial increase in the use of outcome measures in 2012 (74%) and 2015 (91%) and EBP in 2012 (62%) and 2015 (82%). In 2012, significant differences (p=.01) in the effect of the BRAI on practice were identified between therapists who we…
Salbach et al	Process evaluation	Assess for readiness and identify barriers and facilitators Capture and share local knowledge Conduct educational outreach visits Create a learning collaborative Distribute educational materials Facilitation Identify and prepare champions Remind clinicians	Adoption	Patient outcomes; Self-report checklists	A significant improvement in knowledge of best practice unilateral spatial neglect management (p< 0.000) and evidence-based practice self-efficacy in carrying out evidence-based practice activities (p<0.045) post-intervention.
Schneider et al	Pre-post	Assess for readiness and identify barriers and facilitators Conduct educational meetings Create a learning collaborative Develop a formal implementation blueprint	Fidelity	Observations; Recorded data;	Facilitated KT intervention was associated with improved implementation of sit-to-stand (p = 0.028) and walking (p = 0.043) training. In contrast, the passive KT intervention was associated with improved implementation of standing balance training (p = 0.037) after adjusting for clustering at patient and provider levels and covariates. Facilitated KT intervention was unsuccessful in improving the…
Stewart et al	Pre-post	Assess for readiness and identify barriers and facilitators Audit and provide feedback Conduct ongoing training Create a learning collaborative Provide ongoing consultation	Adoption Fidelity	Medical record audit; Behavioral mapping; Observations	Outcomes were measured across n = 15 classes (n = 30 patients). Between baseline and 12 mo., the mean proportion of practice time per class increased by 52% (95% CI 33–70; p < 0.001), and the mean no. of repetitions per practice time increased by 5.1 reps/min (95% CI 1.7–8.4; p < 0.01). Between baseline and 18 mo., the mean proportion of practice time per class increased by 53% (95% CI 36–69; p <…
Terio et al	Process evaluation	Audit and provide feedback Change physical structure and equipment Conduct educational outreach visits Conduct ongoing training Develop a formal implementation blueprint Facilitation Involve patients/consumers and family members Promote adaptability Provide local technical assistance Purposefully reexamine the implementation	Acceptability Fidelity	Log books; Semi-structure interviews	Post-intervention, no. of participants with practice books increased from 1 to 6 (OR = 11, 95% CI = (0.9, 550.7)), but this change was not statistically significant (p=0.069). There was no change in median repetitions recorded (r=0.00, 95% CI = (−0.4, 0.4), p=1.000) or observed active practice (r=–0.02, 95% CI = (−0.4, 0.4), P=0.933). The staff behavior change intervention led to increasing use o…
Tetteroo et al	Participatory action research	Conduct educational meetings Conduct ongoing training Make training dynamic Provide local technical assistance Provide ongoing consultation Purposefully reexamine the implementation	Adoption Acceptability	Semi-structure interviews; Questionnaires; Observation notes; Usage logs	In 11 out of 14 cases, the clients were compliant with the intervention. However, challenges such as technical problems were reported. The target of conducting 16 phone calls for each client was achieved to 74%. Mechanisms contributing to the implementation of the intervention included engaged facilitators and motivated participants. Challenges in client recruitment and poor information dissemina…
Vratsistas-Curto et al	Pre-post	Assess for readiness and identify barriers and facilitators Audit and provide feedback Conduct cyclical small tests of change Conduct educational meetings Conduct ongoing training Distribute educational materials Provide ongoing consultation	Fidelity	Medical records; Administrative data	TagTrainer system was used in 34 therapy sessions, 20-group, 14-individual. In general, therapists reported moderate to high self-efficacy, except for their perceived ability to resolve technical problems with TagTrainer (M = 32.5, SD = 28.7). In addition, they reported significantly higher levels of self-efficacy (t(3)=4.899, p = 0.016) for using TagTrainer in individual therapy sessions (M = 80…
Willems et al	Pre-post	Inform local opinion leaders Involve patients/consumers and family members Obtain and use patients/consumers and family feedback Prepare patients/consumers to be active participants Promote adaptability Recruit, designate, and train for leadership Remind clinicians Stage implementation scale up Use train-the-trainer strategies	Adoption	Questionnaires	Between the 1st & 4th audits (2009 & 2013), 20 of the 27 areas targeted (74%) met or exceeded the min target of 10% change. Practice areas that showed the most change included sensation screening (+75%) and rehabilitation (+100%), neglect screening (+92%), and assessment (100%). Some target behaviors showed a drop in compliance, such as anxiety and depression screening (−27%) or little or no over…

## Sheet: Tbl 4 TMF
Author(s)	Year	Usage (Y/N)	Implementation TMF	Category of TMF
McEwen et al1	2005	No
Braun et al (39)	2010	No
McCluskey and Middleton	2010	No
Petzold et al	2012	Yes	Knowledge-to-Action (KTA) Process Framework	Process model
Bland et al	2013	No
Clarke et al	2013	Yes	Normalization Process Theory	Implementation theory
Connell et a1	2014	Yes	Normalization Process Theory	Implementation theory
Connell et al2	2014	Yes	Consolidated Framework for Implementation Research (CFIR)	Determinant framework
Doyle and Bennett	2014	Yes	Knowledge-to-Action (KTA) Process Framework	Process model
			Theory of Planned Behavior	Classic (or classic change) theory
Kristensen and Hounsgaard	2014	No
Tetteroo et al	2014	No
Levac et al1	2016	No
Levac et al2	2016	No
McCluskey et al2	2016	No
Willems et al	2016	No
Eriksson et al	2017	No
Frith et al	2017	No
Salbach et al	2017	Yes	Knowledge-to-Action (KTA) Process Framework	Process model
Vratsistas-Curto et al	2017	Yes	Theoretical Domains Framework	Determinant framework
			Behavior Change Wheel	Classic (or classic change) theory
Moore et al	2018	Yes	Knowledge-to-Action (KTA) Process Framework	Process model
McEwen et al2	2019	No
Schneider et al	2019	No
Terio et al	2019	Yes	integrated Promoting Action on Research Implementation in Health Services (i-PARIHS)	Determinant framework
Luconi et al	2020	Yes	Knowledge-to-Action (KTA) Process Framework	Process model
McCluskey et al1	2020	Yes	Behavior Change Wheel	Classic (or classic change) theory
Stewart et al	2020	Yes	Behavior Change Wheel	Classic (or classic change) theory

## Sheet: Appendix Sample Search
Search No.	Query	Filter	Search Detail
1	(("knowledge translation" OR "research utilization") AND "occupational therap*" AND stroke)	Journal Article, English, Adult: 19+ years	("knowledge translation"[All Fields] OR "research utilization"[All Fields]) AND "occupational therap*"[All Fields] AND ("stroke"[MeSH Terms] OR "stroke"[All Fields] OR "strokes"[All Fields] OR "stroke s"[All Fields])
2	(("occupational therap*") AND ("evidence-based practice")) AND (implement*)	Journal Article, English, Adult: 19+ years	"occupational therap*"[All Fields] AND "evidence-based practice"[All Fields] AND "implement*"[All Fields]
3	(("Diffusion of Innovation"[Mesh] OR "Health Plan Implementation"[Mesh] OR "Organizational Innovation"[Mesh] OR knowledge[Tiab] OR guideline*[Tiab] OR evidence[Tiab] OR research[Tiab]) AND (implement*[Tiab] OR utiliz*[Tiab] OR diffus*[Tiab] OR translat*[Tiab] OR utilis*[Tiab])) OR ((Dissemination[Tiab] OR Diffusion[Tiab]) AND Innovation[Tiab]) OR ((increase*[tiab] OR program*[tiab] OR strateg*[ti…	Journal Article, English	((("Diffusion of Innovation"[MeSH Terms] OR "Health Plan Implementation"[MeSH Terms] OR "Organizational Innovation"[MeSH Terms] OR "knowledge"[Title/Abstract] OR "guideline*"[Title/Abstract] OR "evidence"[Title/Abstract] OR "research"[Title/Abstract]) AND ("implement*"[Title/Abstract] OR "utiliz*"[Title/Abstract] OR "diffus*"[Title/Abstract] OR "translat*"[Title/Abstract] OR "utilis*"[Title/Abstr…

## Sheet: ERIC Tax of Impl. Strat.
No.	Strategy	Definition
1	Access new funding	Access new or existing money to facilitate the implementation
2	Alter incentive/allowance structures	Work to incentivize the adoption and implementation of the clinical innovation
3	Alter patient/consumer fees	Create fee structures where patients/consumers pay less for preferred treatments(the clinical innovation) and more for less-preferred treatments
4	Assess for readiness and identify barriers and facilitators	Assess various aspects of an organization to determine its degree of readiness to implement, barriers that may impede implementation, and strengths that can be used in the implementation effort
5	Audit and provide feedback	Collect and summarize clinical performance data over a specified time period and give into clinicians and administrators to monitor, evaluate, and modify provider behavior
6	Build a coalition	Recruit and cultivate relationships with partners in the implementation effort
7	Capture and share local knowledge	Capture local knowledge from implementation sites on how implementers and clinicians made something work in their setting and then share it with other sites
8	Centralize technical assistance	Develop and use a centralized system to deliver technical assistance focused on implementation issues
9	Change accreditation or membership requirements	Strive to alter accreditation standards so that they require or encourage use of the clinical innovation. Work to alter membership organization requirements so that those who want to affiliate with the organization are encouraged or required to use the clinical innovation
10	Change liability laws	Participate in liability reform efforts that make clinicians more willing to deliver the clinical innovation
11	Change physical structure and equipment	Evaluate current configurations and adapt, as needed, the physical structure and/or equipment (e.g., changing the layout of a room, adding equipment) to best accommodate the targeted innovation
12	Change record systems	Change records systems to allow better assessment of implementation or clinical outcomes
13	Change service sites	Change the location of clinical service sites to increase access
14	Conduct cyclical small tests of change	Implement changes in a cyclical fashion using small tests of change before taking changes system-wide. Tests of change benefit from systematic measurement, and results of the tests of change are studied for insights on how to do better. This process continues serially over time, and refinement is added with each cycle
15	Conduct educational meetings	Hold meetings targeted toward different stakeholder groups (e.g., providers, administrators, other organizational stakeholders, and community, patient/consumer, and family stakeholders) to teach them about the clinical innovation
16	Conduct educational outreach visits	Have a trained person meet with providers in their practice settings to educate providers about the clinical innovation with the intent of changing the provider's practice
17	Conduct local consensus discussions	Include local providers and other stakeholders in discussions that address whether the chosen problem is important and whether the clinical innovation to address itis appropriate
18	Conduct local needs assessment	Collect and analyze data related to the need for the innovation
19	Conduct ongoing training	Plan for and conduct training in the clinical innovation in an ongoing way
20	Create a learning collaborative	Facilitate the formation of groups of providers or provider organizations and foster a collaborative learning environment to improve implementation of the clinical innovation
21	Create new clinical teams	Change who serves on the clinical team, adding different disciplines and different skills to make it more likely that the clinical innovation is delivered (or is more successfully delivered)
22	Create or change credentialing and/or licensure standards	Create an organization that certifies clinicians in the innovation or encourage an existing organization to do so. Change governmental professional certification or licensure requirements to include delivering the innovation. Work to alter continuing education requirements to shape professional practice toward the innovation
23	Develop a formal implementation blueprint	Develop a formal implementation blueprint that includes all goals and strategies. The blueprint should include the following: 1) aim/purpose of the implementation;2) scope of the change (e.g., what organizational units are affected); 3) timeframe and milestones; and 4) appropriate performance/progress measures. Use and update this plan to guide the implementation effort over time
24	Develop academic partnerships	Partner with a university or academic unit for the purposes of shared training and bringing research skills to an implementation project
25	Develop an implementation glossary	Develop and distribute a list of terms describing the innovation, implementation, and stakeholders in the organizational change
26	Develop and implement tools for quality monitoring	Develop, test, and introduce into quality-monitoring systems the right input—the appropriate language, protocols, algorithms, standards, and measures (of processes, patient/consumer outcomes, and implementation outcomes) that are often specific to the innovation being implemented
27	Develop and organize quality monitoring systems	Develop and organize systems and procedures that monitor clinical processes and/or outcomes for the purpose of quality assurance and improvement
28	Develop incentives	Provide financial disincentives for failure to implement or use the clinical innovations
29	Develop educational materials	Develop and format manuals, toolkits, and other supporting materials in ways that make it easier for stakeholders to learn about the innovation and for clinicians to learn how to deliver the clinical innovation
30	Develop resource sharing agreements	Develop partnerships with organizations that have resources needed to implement the innovation
31	Distribute educational materials	Distribute educational materials (including guidelines, manuals, and toolkits) in person, by mail, and/or electronically
32	Facilitate relay of clinical data to providers	Provide as close to real-time data as possible about key measures of process/outcomes using integrated modes/channels of communication in a way that promotes use of the targeted innovation
33	Facilitation	A process of interactive problem solving and support that occurs in a context of a recognized need for improvement and a supportive interpersonal relationship
34	Fund and contract for the clinical innovation	Governments and other payers of services issue requests for proposals to deliver the innovation, use contracting processes to motivate providers to deliver the clinical innovation, and develop new funding formulas that make it more likely that providers will deliver the innovation
35	Identify and prepare champions	Identify and prepare individuals who dedicate themselves to supporting, marketing, and driving through an implementation, overcoming indifference or resistance that the intervention may provoke in an organization
36	Identify early adopters	Identify early adopters at the local site to learn from their experiences with the practice innovation
37	Increase demand	Attempt to influence the market for the clinical innovation to increase competition intensity and to increase the maturity of the market for the clinical innovation
38	Inform local opinion leaders	Inform providers identified by colleagues as opinion leaders or “educationally influential” about the clinical innovation in the hopes that they will influence colleagues to adopt it
39	Intervene with patients/consumers to enhance uptake and adherence	Develop strategies with patients to encourage and problem solve around adherence
40	Involve executive boards	Involve existing governing structures (e.g., boards of directors, medical staff boards of governance) in the implementation effort, including the review of data on implementation processes
41	Involve patients/consumers and family members	Engage or include patients/consumers and families in the implementation effort
42	Make billing easier	Make it easier to bill for the clinical innovation
43	Make training dynamic	Vary the information delivery methods to cater to different learning styles and work contexts, and shape the training in the innovation to be interactive
44	Mandate change	Have leadership declare the priority of the innovation and their determination to have it implemented
45	Model and simulate change	Model or simulate the change that will be implemented prior to implementation
46	Obtain and use patients/consumers and family feedback	Develop strategies to increase patient/consumer and family feedback on the implementation effort
47	Obtain formal commitments	Obtain written commitments from key partners that state what they will do to implement the innovation
48	Organize clinician implementation team meetings	Develop and support teams of clinicians who are implementing the innovation and give them protected time to reflect on the implementation effort, share lessons learned, and support one another’s learning
49	Place innovation on fee for service lists/formularies	Work to place the clinical innovation on lists of actions for which providers can be reimbursed (e.g., a drug is placed on a formulary, a procedure is now reimbursable)
50	Prepare patients/consumers to be active participants	Prepare patients/consumers to be active in their care, to ask questions, and specifically to inquire about care guidelines, the evidence behind clinical decisions, or about available evidence-supported treatments
51	Promote adaptability	Identify the ways a clinical innovation can be tailored to meet local needs and clarify which elements of the innovation must be maintained to preserve fidelity
52	Promote network weaving	Identify and build on existing high-quality working relationships and networks within and outside the organization, organizational units, teams, etc. to promote information sharing, collaborative problem-solving, and a shared vision/goal related to implementing the innovation
53	Provide clinical supervision	Provide clinicians with ongoing supervision focusing on the innovation. Provide training for clinical supervisors who will supervise clinicians who provide the innovation
54	Provide local technical assistance	Develop and use a system to deliver technical assistance focused on implementation issues using local personnel
55	Provide ongoing consultation	Provide ongoing consultation with one or more experts in the strategies used to support implementing the innovation
56	Purposely reexamine the implementation	Monitor progress and adjust clinical practices and implementation strategies to continuously improve the quality of care
57	Recruit, designate, and train for leadership	Recruit, designate, and train leaders for the change effort
58	Remind clinicians	Develop reminder systems designed to help clinicians to recall information and/or prompt them to use the clinical innovation
59	Revise professional roles	Shift and revise roles among professionals who provide care, and redesign job characteristics
60	Shadow other experts	Provide ways for key individuals to directly observe experienced people engage with or use the targeted practice change/innovation
61	Stage implementation scale up	Phase implementation efforts by starting with small pilots or demonstration projects and gradually move to a system wide rollout
62	Start a dissemination organization	Identify or start a separate organization that is responsible for disseminating the clinical innovation. It could be a for-profit or non-profit organization
63	Tailor strategies	Tailor the implementation strategies to address barriers and leverage facilitators that were identified through earlier data collection
64	Use advisory boards and workgroups	Create and engage a formal group of multiple kinds of stakeholders to provide input and advice on implementation efforts and to elicit recommendations for improvements
65	Use an implementation advisor	Seek guidance from experts in implementation
66	Use capitated payments	Pay providers or care systems a set amount per patient/consumer for delivering clinical care
67	Use data experts	Involve, hire, and/or consult experts to inform management on the use of data generated by implementation efforts
68	Use data warehousing techniques	Integrate clinical records across facilities and organizations to facilitate implementation across systems
69	Use mass media	Use media to reach large numbers of people to spread the word about the clinical innovation
70	Use other payment schemes	Introduce payment approaches (in a catch-all category)
71	Use train-the-trainer techniques	Train designated clinicians or organizations to train others in the clinical innovation
72	Visit other sites	Visit sites where a similar implementation effort has been considered successful
73	Work with educational institutions	Encourage educational institutions to train clinicians in the innovation

## Sheet: ERIC Thematic Clusters
Thematic Cluster
IS Taxonomy No.	Strategy	Definition
Use evaluative and iterative strategies
4	Assess for readiness and identify barriers and facilitators	Assess various aspects of an organization to determine its degree of readiness to implement, barriers that may impede implementation, and strengths that can be used in the implementation effort
5	Audit and provide feedback	Collect and summarize clinical performance data over a specified time period and give into clinicians and administrators to monitor, evaluate, and modify provider behavior
56	Purposely reexamine the implementation	Monitor progress and adjust clinical practices and implementation strategies to continuously improve the quality of care
26	Develop and implement tools for quality monitoring	Develop, test, and introduce into quality-monitoring systems the right input—the appropriate language, protocols, algorithms, standards, and measures (of processes, patient/consumer outcomes, and implementation outcomes) that are often specific to the innovation being implemented
27	Develop and organize quality monitoring systems	Develop and organize systems and procedures that monitor clinical processes and/or outcomes for the purpose of quality assurance and improvement
23	Develop a formal implementation blueprint	Develop a formal implementation blueprint that includes all goals and strategies. The blueprint should include the following: 1) aim/purpose of the implementation;2) scope of the change (e.g., what organizational units are affected); 3) timeframe and milestones; and 4) appropriate performance/progress measures. Use and update this plan to guide the implementation effort over time
18	Conduct local needs assessment	Collect and analyze data related to the need for the innovation
61	Stage implementation scale up	Phase implementation efforts by starting with small pilots or demonstration projects and gradually move to a system wide rollout
46	Obtain and use patients/consumers and family feedback	Develop strategies to increase patient/consumer and family feedback on the implementation effort
14	Conduct cyclical small tests of change	Implement changes in a cyclical fashion using small tests of change before taking changes system-wide. Tests of change benefit from systematic measurement, and results of the tests of change are studied for insights on how to do better. This process continues serially over time, and refinement is added with each cycle
Provide interactive assistance
33	Facilitation	A process of interactive problem solving and support that occurs in a context of a recognized need for improvement and a supportive interpersonal relationship
54	Provide local technical assistance	Develop and use a system to deliver technical assistance focused on implementation issues using local personnel
53	Provide clinical supervision	Provide clinicians with ongoing supervision focusing on the innovation. Provide training for clinical supervisors who will supervise clinicians who provide the innovation
8	Centralize technical assistance	Develop and use a centralized system to deliver technical assistance focused on implementation issues
Adapt and tailor to context
63	Tailor strategies	Tailor the implementation strategies to address barriers and leverage facilitators that were identified through earlier data collection
51	Promote adaptability	Identify the ways a clinical innovation can be tailored to meet local needs and clarify which elements of the innovation must be maintained to preserve fidelity
67	Use data experts	Involve, hire, and/or consult experts to inform management on the use of data generated by implementation efforts
68	Use data warehousing techniques	Integrate clinical records across facilities and organizations to facilitate implementation across systems
Develop stakeholders interrelationships
35	Identify and prepare champions	Identify and prepare individuals who dedicate themselves to supporting, marketing, and driving through an implementation, overcoming indifference or resistance that the intervention may provoke in an organization
48	Organize clinician implementation team meetings	Develop and support teams of clinicians who are implementing the innovation and give them protected time to reflect on the implementation effort, share lessons learned, and support one another’s learning
57	Recruit, designate, and train for leadership	Recruit, designate, and train leaders for the change effort
38	Inform local opinion leaders	Inform providers identified by colleagues as opinion leaders or “educationally influential” about the clinical innovation in the hopes that they will influence colleagues to adopt it
6	Build a coalition	Recruit and cultivate relationships with partners in the implementation effort
47	Obtain formal commitments	Obtain written commitments from key partners that state what they will do to implement the innovation
36	Identify early adopters	Identify early adopters at the local site to learn from their experiences with the practice innovation
17	Conduct local consensus discussions	Include local providers and other stakeholders in discussions that address whether the chosen problem is important and whether the clinical innovation to address itis appropriate
7	Capture and share local knowledge	Capture local knowledge from implementation sites on how implementers and clinicians made something work in their setting and then share it with other sites
64	Use advisory boards and workgroups	Create and engage a formal group of multiple kinds of stakeholders to provide input and advice on implementation efforts and to elicit recommendations for improvements
65	Use an implementation advisor	Seek guidance from experts in implementation
45	Model and simulate change	Model or simulate the change that will be implemented prior to implementation
72	Visit other sites	Visit sites where a similar implementation effort has been considered successful
40	Involve executive boards	Involve existing governing structures (e.g., boards of directors, medical staff boards of governance) in the implementation effort, including the review of data on implementation processes
25	Develop an implementation glossary	Develop and distribute a list of terms describing the innovation, implementation, and stakeholders in the organizational change
24	Develop academic partnerships	Partner with a university or academic unit for the purposes of shared training and bringing research skills to an implementation project
52	Promote network weaving	Identify and build on existing high-quality working relationships and networks within and outside the organization, organizational units, teams, etc. to promote information sharing, collaborative problem-solving, and a shared vision/goal related to implementing the innovation
Train and educate stakeholders
19	Conduct ongoing training	Plan for and conduct training in the clinical innovation in an ongoing way
55	Provide ongoing consultation	Provide ongoing consultation with one or more experts in the strategies used to support implementing the innovation
29	Develop educational materials	Develop and format manuals, toolkits, and other supporting materials in ways that make it easier for stakeholders to learn about the innovation and for clinicians to learn how to deliver the clinical innovation
43	Make training dynamic	Vary the information delivery methods to cater to different learning styles and work contexts, and shape the training in the innovation to be interactive
31	Distribute educational materials	Distribute educational materials (including guidelines, manuals, and toolkits) in person, by mail, and/or electronically
71	Use train-the-trainer techniques	Train designated clinicians or organizations to train others in the clinical innovation
15	Conduct educational meetings	Hold meetings targeted toward different stakeholder groups (e.g., providers, administrators, other organizational stakeholders, and community, patient/consumer, and family stakeholders) to teach them about the clinical innovation
16	Conduct educational outreach visits	Have a trained person meet with providers in their practice settings to educate providers about the clinical innovation with the intent of changing the provider's practice
20	Create a learning collaborative	Facilitate the formation of groups of providers or provider organizations and foster a collaborative learning environment to improve implementation of the clinical innovation
60	Shadow other experts	Provide ways for key individuals to directly observe experienced people engage with or use the targeted practice change/innovation
73	Work with educational institutions	Encourage educational institutions to train clinicians in the innovation
Support clinicians
32	Facilitate relay of clinical data to providers	Provide as close to real-time data as possible about key measures of process/outcomes using integrated modes/channels of communication in a way that promotes use of the targeted innovation
58	Remind clinicians	Develop reminder systems designed to help clinicians to recall information and/or prompt them to use the clinical innovation
30	Develop resource sharing agreements	Develop partnerships with organizations that have resources needed to implement the innovation
59	Revise professional roles	Shift and revise roles among professionals who provide care, and redesign job characteristics
21	Create new clinical teams	Change who serves on the clinical team, adding different disciplines and different skills to make it more likely that the clinical innovation is delivered (or is more successfully delivered)
Engage consumers
41	Involve patients/consumers and family members	Engage or include patients/consumers and families in the implementation effort
39	Intervene with patients/consumers to enhance uptake and adherence	Develop strategies with patients to encourage and problem solve around adherence
50	Prepare patients/consumers to be active participants	Prepare patients/consumers to be active in their care, to ask questions, and specifically to inquire about care guidelines, the evidence behind clinical decisions, or about available evidence-supported treatments
37	Increase demand	Attempt to influence the market for the clinical innovation to increase competition intensity and to increase the maturity of the market for the clinical innovation
69	Use mass media	Use media to reach large numbers of people to spread the word about the clinical innovation
Utilize financial strategies
34	Fund and contract for the clinical innovation	Governments and other payers of services issue requests for proposals to deliver the innovation, use contracting processes to motivate providers to deliver the clinical innovation, and develop new funding formulas that make it more likely that providers will deliver the innovation
1	Access new funding	Access new or existing money to facilitate the implementation
49	Place innovation on fee for service lists/formularies	Work to place the clinical innovation on lists of actions for which providers can be reimbursed (e.g., a drug is placed on a formulary, a procedure is now reimbursable)
2	Alter incentive/allowance structures	Work to incentivize the adoption and implementation of the clinical innovation
42	Make billing easier	Make it easier to bill for the clinical innovation
3	Alter patient/consumer fees	Create fee structures where patients/consumers pay less for preferred treatments(the clinical innovation) and more for less-preferred treatments
70	Use other payment schemes	Introduce payment approaches (in a catch-all category)
28	Develop incentives	Provide financial disincentives for failure to implement or use the clinical innovations
66	Use capitated payments	Pay providers or care systems a set amount per patient/consumer for delivering clinical care
Change infrastructure
44	Mandate change	Have leadership declare the priority of the innovation and their determination to have it implemented
12	Change record systems	Change records systems to allow better assessment of implementation or clinical outcomes
11	Change physical structure and equipment	Evaluate current configurations and adapt, as needed, the physical structure and/or equipment (e.g., changing the layout of a room, adding equipment) to best accommodate the targeted innovation
22	Create or change credentialing and/or licensure standards	Create an organization that certifies clinicians in the innovation or encourage an existing organization to do so. Change governmental professional certification or licensure requirements to include delivering the innovation. Work to alter continuing education requirements to shape professional practice toward the innovation
13	Change service sites	Change the location of clinical service sites to increase access
9	Change accreditation or membership requirements	Strive to alter accreditation standards so that they require or encourage use of the clinical innovation. Work to alter membership organization requirements so that those who want to affiliate with the organization are encouraged or required to use the clinical innovation
62	Start a dissemination organization	Identify or start a separate organization that is responsible for disseminating the clinical innovation. It could be a for-profit or non-profit organization
10	Change liability laws	Participate in liability reform efforts that make clinicians more willing to deliver the clinical innovation

## Sheet: Tax. of Impl. Outcomes
No.	Outcome	Definition	Other Terms (in literature)	Other Terms (in definition)	Clarification Example	How outcome measured
1	Acceptability	The perception among implementation stakeholders that a given treatment, service, practice, or innovation is agreeable, palatable, or satisfactory	satisfaction with various aspects of the innovation (i.e., content, complexity, comfort, delivery, & credibility)	n/a	the what is acceptable may be a specific intervention, practice, technology, or service within a particular setting of care	Survey Qualitative or semi-structured interviews Administrative data Refused/blank
2	Adoption	The intention, initial decision, or action to try or employ an innovation or evidence-based practice	uptake; utilization; initial implementation	intention to try	n/a	Administrative data Observation Qualitative or semi-structured interviews Survey
3	Appropriateness	The perceived fit, relevance, or compatibility, of the innovation or evidence-based practice for a given practice setting, provider, or consumer; and/or perceived fit of the innovation to address a particular issue or problem	suitability [for setting or environment]; usefulness; practicability [for setting or environment]	perceived fit; relevance; compatibility;	Providers feel a new program is not a "stretch" from the mission of the healthcare setting and is consistent with providers' skill set, role, or job expectations	Survey Qualitative or semi-structured interviews Focus groups
4	Feasibility	The extent to which a new treatment, or an innovation, can be successfully used or carried out within a given agency or setting	actual fit; utility; suitability for everyday use; practicability [for everyday use]	n/a	A program may be appropriate for a service setting-in that it is compatible with the settings' mission or service mandate, but may not be feasible due to resource or training requirements	Survey Administrative data
5	Fidelity	The degree to which an intervention was implemented as it was prescribed in the original protocol or as it was intended by the program developers	adherence; integrity	delivered as intended; quality of program delivery	n/a	Observation Checklists Self-report
6	Implementation cost (incremental cost)	The cost impact of an implementation effort	marginal cost; cost-effectiveness; cost-benefit	n/a	n/a	Administrative data
7	Penetration	The integration of a practice within a service setting and its subsystems	level of institutionalization; spread; service access; niche saturation	n/a	n/a	Case audit Checklists
8	Sustainability	The extent to which a newly implemented treatment is maintained or institutionalized within a service setting's ongoing, stable operations	maintenance; continuation; durability; incorporation; integration; sustained use; routinization	institutionalization	Emphasis in terms of attaining long -term viability	Case audit Semi-structured interviews Questionnaires Checklists

[truncated: 3 more sheets: Bibliographic Search, Raw Data - Clusters, Raw Extracted Data]
